# Supplementary material for: TOP2A inhibition and its cellular effects related to cell cycle checkpoint adaptation pathway
Source: Sci Rep. 2025 Jan 30;15:3831. doi: 10.1038/s41598-025-87895-8 (PMC11782647; doi:10.1038/s41598-025-87895-8)
Supplement: Supplementary file 2 — Supplementary Information 2. [file 41598_2025_87895_MOESM2_ESM.xlsx]

## Sheet: Table02
WT_ICRF193_vs_WT_NT
	Differentially expressed genes (log2 fold change >1.0 or <-1.0; Adj. P-value < 0.05) ICRF193-treated control cells compared with untreated control cells
	Overexpressed in WT-ICRF193 cells					Underexpressed inWT-ICRF193 cells
		Gene ID	Gene name	Log2FC	Adj. p-value (q)		Gene ID	Gene name	Log2FC	Adj. p-value (q)
	1	ENSG00000142910.16	TINAGL1	4.03634	1.17502e-06	1	ENSG00000103888.17	CEMIP	-3.10565	4.28649e-20
	2	ENSG00000064205.11	CCN5	3.97313	4.36537e-07	2	ENSG00000162849.16	KIF26B	-2.98254	3.86218e-06
	3	ENSG00000283900.1	TPTEP2-CSNK1E	3.78132	0.0287629	3	ENSG00000291011.1	ENSG00000291011	-2.95788	0.00183972
	4	ENSG00000282988.2	ENSG00000282988	3.39555	0.00206034	4	ENSG00000182197.13	EXT1	-2.92865	1.18752e-23
	5	ENSG00000197181.12	PIWIL2	3.38104	1.67271e-06	5	ENSG00000290894.1	PCDHB18P	-2.18552	0.0415981
	6	ENSG00000140465.15	CYP1A1	3.24797	3.66619e-13	6	ENSG00000145012.14	LPP	-2.18105	3.22915e-14
	7	ENSG00000197632.9	SERPINB2	3.22508	2.85334e-17	7	ENSG00000269242.1	ENSG00000269242	-2.15883	0.0295435
	8	ENSG00000186832.9	KRT16	2.96378	0.000354708	8	ENSG00000021645.20	NRXN3	-2.11334	1.1244e-15
	9	ENSG00000184564.11	SLITRK6	2.8437	3.04724e-07	9	ENSG00000274718.1	ENSG00000274718	-2.09181	0.0266906
	10	ENSG00000148344.11	PTGES	2.83463	2.66684e-07	10	ENSG00000243978.9	RTL9	-2.0666	0.00129008
	11	ENSG00000235903.11	CPB2-AS1	2.81747	0.00204646	11	ENSG00000176771.18	NCKAP5	-2.0656	1.64619e-10
	12	ENSG00000258653.3	ENSG00000258653	2.68411	0.0463937	12	ENSG00000173068.19	BNC2	-2.05447	5.39185e-17
	13	ENSG00000163898.10	LIPH	2.684	5.64492e-09	13	ENSG00000232480.3	TGFB2-AS1	-2.05088	6.45822e-05
	14	ENSG00000213185.7	FAM24B	2.51465	2.36184e-06	14	ENSG00000150938.10	CRIM1	-2.04891	8.66689e-22
	15	ENSG00000112297.18	CRYBG1	2.51346	7.73114e-07	15	ENSG00000284634.1	ENSG00000284634	-2.02608	0.0037466
	16	ENSG00000124602.10	UNC5CL	2.4854	0.0335731	16	ENSG00000204442.4	NALF1	-2.01018	6.99545e-15
	17	ENSG00000166592.12	RRAD	2.42802	1.2028e-12	17	ENSG00000092969.12	TGFB2	-1.94174	5.56044e-13
	18	ENSG00000287014.1	ENSG00000287014	2.39834	1.23797e-05	18	ENSG00000144642.22	RBMS3	-1.8933	2.41891e-12
	19	ENSG00000128052.10	KDR	2.25034	2.53342e-06	19	ENSG00000174576.10	NPAS4	-1.87804	0.000166957
	20	ENSG00000221852.5	KRTAP1-5	2.21641	1.043e-05	20	ENSG00000169933.17	FRMPD4	-1.87416	7.5953e-11
	21	ENSG00000168477.19	TNXB	2.18442	1.66419e-07	21	ENSG00000179859.10	RNF227	-1.87165	0.0017342
	22	ENSG00000167772.12	ANGPTL4	2.15788	7.80963e-08	22	ENSG00000177374.13	HIC1	-1.86742	3.05617e-10
	23	ENSG00000107954.11	NEURL1	2.12034	9.2466e-06	23	ENSG00000188641.14	DPYD	-1.82883	1.64203e-14
	24	ENSG00000163235.16	TGFA	2.11916	6.74415e-06	24	ENSG00000133392.18	MYH11	-1.80901	0.0178568
	25	ENSG00000189143.10	CLDN4	2.09704	0.000227356	25	ENSG00000145431.11	PDGFC	-1.80489	7.51833e-19
	26	ENSG00000006606.9	CCL26	2.06262	0.000163731	26	ENSG00000143473.14	KCNH1	-1.80471	2.02441e-09
	27	ENSG00000064300.9	NGFR	2.05989	0.000184026	27	ENSG00000145416.14	MARCHF1	-1.78015	5.54173e-10
	28	ENSG00000148488.17	ST8SIA6	2.05702	1.76835e-07	28	ENSG00000180875.5	GREM2	-1.7041	3.03426e-05
	29	ENSG00000183508.5	TENT5C	2.05396	5.77408e-07	29	ENSG00000153904.21	DDAH1	-1.6873	1.73992e-15
	30	ENSG00000231924.10	PSG1	1.97937	0.000188787	30	ENSG00000188916.9	INSYN2A	-1.68321	0.00454556
	31	ENSG00000187479.9	C11orf96	1.94567	0.00801082	31	ENSG00000144354.15	CDCA7	-1.68268	1.36029e-13
	32	ENSG00000185070.12	FLRT2	1.92399	0.0292958	32	ENSG00000153162.9	BMP6	-1.64005	3.62905e-07
	33	ENSG00000136689.20	IL1RN	1.9125	6.58067e-08	33	ENSG00000253304.2	TMEM200B	-1.61697	6.15503e-06
	34	ENSG00000136826.15	KLF4	1.89494	0.000170559	34	ENSG00000119714.11	GPR68	-1.60258	0.000993546
	35	ENSG00000028137.19	TNFRSF1B	1.85998	5.07666e-13	35	ENSG00000281571.2	ENSG00000281571	-1.59118	0.0127336
	36	ENSG00000160471.13	COX6B2	1.85034	0.00247525	36	ENSG00000145934.17	TENM2	-1.56924	7.30967e-07
	37	ENSG00000153531.15	ADPRHL1	1.80776	6.78681e-07	37	ENSG00000122367.21	LDB3	-1.55794	4.54239e-08
	38	ENSG00000160712.13	IL6R	1.80339	2.14619e-08	38	ENSG00000134853.12	PDGFRA	-1.52259	4.34039e-08
	39	ENSG00000272468.1	ENSG00000272468	1.80042	0.00761536	39	ENSG00000038382.23	TRIO	-1.51453	6.99545e-15
	40	ENSG00000163739.5	CXCL1	1.79762	2.84633e-05	40	ENSG00000286532.2	PARTICL	-1.51282	0.00177226
	41	ENSG00000119508.18	NR4A3	1.7887	0.000150122	41	ENSG00000154229.12	PRKCA	-1.51198	8.94027e-19
	42	ENSG00000243137.8	PSG4	1.78797	6.36112e-06	42	ENSG00000213626.13	LBH	-1.51067	1.34149e-12
	43	ENSG00000157551.19	KCNJ15	1.78094	0.000182005	43	ENSG00000134369.16	NAV1	-1.50892	3.22915e-14
	44	ENSG00000223749.11	MIR503HG	1.76897	0.00323937	44	ENSG00000085741.14	WNT11	-1.50311	0.000449252
	45	ENSG00000104892.17	KLC3	1.72544	0.0045197	45	ENSG00000185483.13	ROR1	-1.49829	1.32264e-16
	46	ENSG00000205336.14	ADGRG1	1.70856	3.55036e-11	46	ENSG00000291071.1	FAM86JP	-1.49485	0.000292834
	47	ENSG00000141574.8	SECTM1	1.70308	1.01944e-07	47	ENSG00000177694.16	NAALADL2	-1.49403	3.05547e-07
	48	ENSG00000070182.21	SPTB	1.687	2.70163e-05	48	ENSG00000185760.18	KCNQ5	-1.49043	7.98981e-11
	49	ENSG00000184368.16	MAP7D2	1.66998	0.0108641	49	ENSG00000117586.11	TNFSF4	-1.48461	0.0130123
	50	ENSG00000290032.1	ENSG00000290032	1.66369	0.000526513	50	ENSG00000075420.13	FNDC3B	-1.4764	1.92126e-12
	51	ENSG00000007944.15	MYLIP	1.65328	3.9897e-09	51	ENSG00000067715.15	SYT1	-1.47128	2.04517e-14
	52	ENSG00000163131.12	CTSS	1.64828	0.0321816	52	ENSG00000080493.19	SLC4A4	-1.42935	5.47594e-10
	53	ENSG00000185862.7	EVI2B	1.6434	0.00211738	53	ENSG00000221866.10	PLXNA4	-1.42866	1.4631e-11
	54	ENSG00000164746.14	C7orf57	1.63059	0.000107581	54	ENSG00000076248.12	UNG	-1.42852	1.0765e-15
	55	ENSG00000165071.15	TMEM71	1.62154	1.46254e-11	55	ENSG00000106366.9	SERPINE1	-1.41605	1.67014e-15
	56	ENSG00000289609.2	ENSG00000289609	1.60957	3.34245e-06	56	ENSG00000187391.22	MAGI2	-1.41541	5.25976e-07
	57	ENSG00000268223.7	ARL14EPL	1.59035	0.00834275	57	ENSG00000108175.19	ZMIZ1	-1.41486	6.99545e-15
	58	ENSG00000271781.1	ENSG00000271781	1.58708	0.00135135	58	ENSG00000141469.18	SLC14A1	-1.40651	0.000262072
	59	ENSG00000137843.12	PAK6	1.58647	0.00796044	59	ENSG00000255872.3	ENSG00000255872	-1.406	0.00937352
	60	ENSG00000180720.8	CHRM4	1.56246	0.0090158	60	ENSG00000164107.9	HAND2	-1.39399	0.00835022
	61	ENSG00000163624.6	CDS1	1.55379	0.00018732	61	ENSG00000179431.7	FJX1	-1.37828	6.53089e-08
	62	ENSG00000169429.12	CXCL8	1.54179	2.48425e-11	62	ENSG00000099250.18	NRP1	-1.37631	1.70467e-19
	63	ENSG00000176092.17	CRYBG2	1.52656	0.000893402	63	ENSG00000184357.5	H1-5	-1.36106	0.0400292
	64	ENSG00000225383.8	SFTA1P	1.51911	6.24632e-06	64	ENSG00000156113.24	KCNMA1	-1.359	2.8241e-20
	65	ENSG00000116741.8	RGS2	1.5154	1.2582e-07	65	ENSG00000254510.3	ENSG00000254510	-1.35436	1.35168e-07
	66	ENSG00000279145.2	ENSG00000279145	1.51243	0.0497571	66	ENSG00000112852.7	PCDHB2	-1.35346	0.0273112
	67	ENSG00000158373.9	H2BC5	1.50818	5.41204e-05	67	ENSG00000182752.10	PAPPA	-1.35288	4.18321e-13
	68	ENSG00000119630.14	PGF	1.49645	1.73243e-05	68	ENSG00000077092.20	RARB	-1.34694	8.29852e-14
	69	ENSG00000109321.11	AREG	1.48418	3.4882e-06	69	ENSG00000280441.3	ENSG00000280441	-1.34434	0.000152442
	70	ENSG00000130433.8	CACNG6	1.47028	0.00115196	70	ENSG00000198108.4	CHSY3	-1.33564	7.40521e-07
	71	ENSG00000168309.18	FAM107A	1.46769	0.00201959	71	ENSG00000158008.10	EXTL1	-1.33281	0.000183165
	72	ENSG00000089847.13	ANKRD24	1.46212	0.00315829	72	ENSG00000291151.1	NSUN5P1	-1.33174	0.00476091
	73	ENSG00000180573.10	H2AC6	1.456	8.85751e-09	73	ENSG00000144218.21	AFF3	-1.32382	3.70116e-17
	74	ENSG00000174977.8	PAIP1P2	1.45261	0.00257839	74	ENSG00000049192.15	ADAMTS6	-1.32285	7.15143e-11
	75	ENSG00000103316.12	CRYM	1.45161	0.0131146	75	ENSG00000260329.2	TMEM263-DT	-1.32001	0.000624412
	76	ENSG00000280330.1	CTBP2P10	1.44631	9.38738e-07	76	ENSG00000276791.1	ENSG00000276791	-1.31149	0.00438798
	77	ENSG00000279177.1	CTBP2P9	1.44631	9.38738e-07	77	ENSG00000151474.23	FRMD4A	-1.30694	1.18256e-13
	78	ENSG00000248323.8	LUCAT1	1.43743	4.02592e-05	78	ENSG00000184384.14	MAML2	-1.29878	1.8728e-09
	79	ENSG00000130783.14	CCDC62	1.42231	0.0159387	79	ENSG00000156398.13	SFXN2	-1.29803	7.36843e-10
	80	ENSG00000121236.21	TRIM6	1.41982	3.53897e-12	80	ENSG00000156466.11	GDF6	-1.29496	7.16149e-12
	81	ENSG00000074966.11	TXK	1.41858	0.00287652	81	ENSG00000189057.11	FAM111B	-1.29324	4.30919e-08
	82	ENSG00000229261.1	ENSG00000229261	1.41591	0.00754635	82	ENSG00000162004.19	CCDC78	-1.2931	0.0485688
	83	ENSG00000185436.12	IFNLR1	1.40652	5.4488e-06	83	ENSG00000260196.1	ENSG00000260196	-1.29034	2.80788e-05
	84	ENSG00000130768.15	SMPDL3B	1.4043	0.00223362	84	ENSG00000134508.13	CABLES1	-1.28889	2.42445e-14
	85	ENSG00000164520.12	RAET1E	1.39405	0.000212785	85	ENSG00000145996.11	CDKAL1	-1.28806	2.9534e-12
	86	ENSG00000164251.5	F2RL1	1.38267	2.72226e-13	86	ENSG00000164418.22	GRIK2	-1.28784	6.9511e-10
	87	ENSG00000153234.16	NR4A2	1.37253	0.000374021	87	ENSG00000153317.15	ASAP1	-1.27959	1.56557e-09
	88	ENSG00000087258.16	GNAO1	1.37196	3.13313e-08	88	ENSG00000101695.9	RNF125	-1.27948	0.0082452
	89	ENSG00000274290.3	H2BC6	1.36492	0.0228722	89	ENSG00000163110.15	PDLIM5	-1.27396	1.51153e-15
	90	ENSG00000158825.6	CDA	1.3621	3.62944e-05	90	ENSG00000236081.1	ELFN1-AS1	-1.27124	0.0137173
	91	ENSG00000080031.10	PTPRH	1.36101	5.53216e-05	91	ENSG00000244041.7	LINC01011	-1.27081	0.0230172
	92	ENSG00000174951.12	FUT1	1.3584	0.0107579	92	ENSG00000178031.18	ADAMTSL1	-1.26238	1.20911e-13
	93	ENSG00000117650.13	NEK2	1.35681	1.80437e-10	93	ENSG00000153250.21	RBMS1	-1.2571	2.92565e-10
	94	ENSG00000133639.6	BTG1	1.35617	6.20911e-17	94	ENSG00000183580.10	FBXL7	-1.25607	1.57816e-14
	95	ENSG00000127824.15	TUBA4A	1.35573	1.12082e-14	95	ENSG00000145349.20	CAMK2D	-1.2551	4.35111e-13
	96	ENSG00000133134.12	BEX2	1.34672	0.00143829	96	ENSG00000279696.1	ENSG00000279696	-1.25495	0.0412345
	97	ENSG00000270882.3	H4C14	1.3462	0.0115482	97	ENSG00000163697.17	APBB2	-1.24916	8.50773e-14
	98	ENSG00000149212.12	SESN3	1.34453	0.00741291	98	ENSG00000198121.15	LPAR1	-1.24858	9.42211e-12
	99	ENSG00000112984.12	KIF20A	1.31467	1.00823e-13	99	ENSG00000184838.15	PRR16	-1.24837	8.1863e-10
	100	ENSG00000062038.15	CDH3	1.31361	0.0086917	100	ENSG00000164741.15	DLC1	-1.24679	4.77458e-18
	101	ENSG00000153714.6	LURAP1L	1.30212	7.16194e-09	101	ENSG00000182621.18	PLCB1	-1.23834	9.22858e-09
	102	ENSG00000124171.9	PARD6B	1.29919	2.21231e-05	102	ENSG00000213888.3	LINC01521	-1.23805	2.88717e-05
	103	ENSG00000115738.10	ID2	1.29889	1.38396e-06	103	ENSG00000105173.14	CCNE1	-1.22641	1.46154e-09
	104	ENSG00000010310.9	GIPR	1.29825	0.00199396	104	ENSG00000171860.5	C3AR1	-1.22312	0.00217421
	105	ENSG00000121797.10	CCRL2	1.28778	0.00254231	105	ENSG00000184903.10	IMMP2L	-1.21942	2.51469e-06
	106	ENSG00000088726.16	TMEM40	1.28301	9.74612e-06	106	ENSG00000235609.7	ENSG00000235609	-1.21533	0.00248034
	107	ENSG00000136108.15	CKAP2	1.268	1.24432e-08	107	ENSG00000271780.2	ENSG00000271780	-1.21468	0.00845265
	108	ENSG00000131747.15	TOP2A	1.26794	6.26696e-13	108	ENSG00000253716.8	MINCR	-1.21421	0.00648164
	109	ENSG00000072571.20	HMMR	1.26077	2.07739e-07	109	ENSG00000164761.9	TNFRSF11B	-1.21277	3.67207e-09
	110	ENSG00000134574.12	DDB2	1.25884	3.26834e-08	110	ENSG00000109705.8	NKX3-2	-1.20345	0.000884651
	111	ENSG00000065361.17	ERBB3	1.25447	4.82835e-05	111	ENSG00000176697.20	BDNF	-1.20149	1.06857e-12
	112	ENSG00000024526.17	DEPDC1	1.25104	2.49219e-08	112	ENSG00000205683.12	DPF3	-1.19952	5.25559e-11
	113	ENSG00000100302.7	RASD2	1.25082	3.47831e-10	113	ENSG00000203761.5	MSTO2P	-1.19363	0.0327578
	114	ENSG00000163751.4	CPA3	1.24627	0.000138051	114	ENSG00000175305.18	CCNE2	-1.19235	2.01735e-08
	115	ENSG00000289688.1	ENSG00000289688	1.24257	0.000265098	115	ENSG00000162062.15	TEDC2	-1.19185	5.8705e-05
	116	ENSG00000077942.19	FBLN1	1.23654	1.68142e-05	116	ENSG00000290033.1	ENSG00000290033	-1.18909	0.0010005
	117	ENSG00000274750.3	H3C6	1.22849	6.36299e-05	117	ENSG00000275004.4	ZNF280B	-1.18796	0.00129062
	118	ENSG00000006283.18	CACNA1G	1.22778	0.00259183	118	ENSG00000197479.7	PCDHB11	-1.18774	0.0180836
	119	ENSG00000204941.14	PSG5	1.22732	0.000609076	119	ENSG00000149571.12	KIRREL3	-1.18372	3.74133e-10
	120	ENSG00000164619.10	BMPER	1.22663	2.3829e-06	120	ENSG00000179772.8	FOXS1	-1.18308	6.50277e-09
	121	ENSG00000085465.13	OVGP1	1.22563	0.0412345	121	ENSG00000273619.2	ENSG00000273619	-1.18295	0.00100685
	122	ENSG00000143375.15	CGN	1.22112	6.61284e-06	122	ENSG00000111186.13	WNT5B	-1.18045	5.04666e-11
	123	ENSG00000153294.12	ADGRF4	1.21385	2.1524e-09	123	ENSG00000103024.8	NME3	-1.18042	0.00298639
	124	ENSG00000180336.18	MEIOC	1.2136	0.00644795	124	ENSG00000107249.24	GLIS3	-1.17797	2.77889e-14
	125	ENSG00000070731.11	ST6GALNAC2	1.20289	0.00366489	125	ENSG00000166949.17	SMAD3	-1.17729	4.84379e-18
	126	ENSG00000172183.16	ISG20	1.19927	8.34627e-06	126	ENSG00000279673.2	ENSG00000279673	-1.17693	0.000578646
	127	ENSG00000146006.8	LRRTM2	1.19728	0.0354803	127	ENSG00000261115.7	TMEM178B	-1.17647	2.13899e-07
	128	ENSG00000081041.9	CXCL2	1.19536	0.0152893	128	ENSG00000146021.15	KLHL3	-1.17065	7.00906e-06
	129	ENSG00000197279.5	ZNF165	1.19191	0.00552756	129	ENSG00000133107.15	TRPC4	-1.16879	2.33458e-11
	130	ENSG00000137699.17	TRIM29	1.18451	0.0126904	130	ENSG00000263843.1	MIF4GD-DT	-1.16795	0.000125157
	131	ENSG00000136114.17	THSD1	1.18347	6.1942e-05	131	ENSG00000169760.18	NLGN1	-1.16673	6.69572e-08
	132	ENSG00000162772.17	ATF3	1.18297	8.30397e-07	132	ENSG00000182185.19	RAD51B	-1.16444	7.77516e-06
	133	ENSG00000142945.13	KIF2C	1.18254	1.40226e-16	133	ENSG00000183098.11	GPC6	-1.16366	3.2225e-09
	134	ENSG00000110723.12	EXPH5	1.17854	9.29145e-08	134	ENSG00000232977.7	LINC00327	-1.16014	0.000666264
	135	ENSG00000019186.10	CYP24A1	1.17539	0.00514417	135	ENSG00000136997.21	MYC	-1.15983	3.00995e-14
	136	ENSG00000182481.10	KPNA2	1.17284	3.00512e-15	136	ENSG00000270885.2	RASL10B	-1.15768	0.00489157
	137	ENSG00000139874.6	SSTR1	1.1707	0.000218054	137	ENSG00000290994.1	FAM86C2P	-1.15693	0.00601464
	138	ENSG00000143507.18	DUSP10	1.16675	5.93958e-09	138	ENSG00000122870.12	BICC1	-1.15559	1.36029e-13
	139	ENSG00000115468.13	EFHD1	1.15521	0.0371162	139	ENSG00000116117.19	PARD3B	-1.1553	3.07308e-12
	140	ENSG00000185215.11	TNFAIP2	1.14944	1.6379e-08	140	ENSG00000177943.14	MAMDC4	-1.15447	0.043259
	141	ENSG00000143320.9	CRABP2	1.14703	3.88806e-05	141	ENSG00000267374.3	MIR924HG	-1.14717	0.000371106
	142	ENSG00000178150.10	ZNF114	1.14359	0.012562	142	ENSG00000118513.20	MYB	-1.14628	4.84846e-05
	143	ENSG00000233966.1	UBE2SP1	1.13216	0.00114489	143	ENSG00000185818.8	NAT8L	-1.14267	3.83053e-06
	144	ENSG00000109927.11	TECTA	1.13082	0.0346576	144	ENSG00000279069.2	ENSG00000279069	-1.13908	0.000151618
	145	ENSG00000124635.9	H2BC11	1.12306	0.000106438	145	ENSG00000055813.6	CCDC85A	-1.1389	8.39982e-10
	146	ENSG00000214357.9	NEURL1B	1.11941	3.50924e-07	146	ENSG00000171444.19	MCC	-1.13661	6.75952e-10
	147	ENSG00000167653.5	PSCA	1.11493	0.00536887	147	ENSG00000196730.13	DAPK1	-1.13374	1.66704e-13
	148	ENSG00000158458.21	NRG2	1.11327	0.00143114	148	ENSG00000258708.1	SLC25A21-AS1	-1.1334	0.010044
	149	ENSG00000137868.19	STRA6	1.1131	0.00940698	149	ENSG00000272620.2	AFAP1-AS1	-1.13338	0.00925258
	150	ENSG00000108846.16	ABCC3	1.11025	1.58971e-07	150	ENSG00000281207.1	SLFNL1-AS1	-1.1327	0.0408289
	151	ENSG00000138182.15	KIF20B	1.10835	5.03969e-05	151	ENSG00000234602.9	MCIDAS	-1.12386	0.00098849
	152	ENSG00000255624.5	C10orf88B	1.10799	0.00384285	152	ENSG00000186496.12	ZNF396	-1.12245	0.000484778
	153	ENSG00000242615.1	ENSG00000242615	1.10507	0.0211688	153	ENSG00000278619.5	MRM1	-1.11862	1.49312e-05
	154	ENSG00000142583.18	SLC2A5	1.10481	4.90231e-05	154	ENSG00000279822.1	ENSG00000279822	-1.11256	0.00012359
	155	ENSG00000144891.19	AGTR1	1.10211	6.64992e-06	155	ENSG00000154678.18	PDE1C	-1.11142	6.54605e-11
	156	ENSG00000258101.2	ENSG00000258101	1.09999	0.00395207	156	ENSG00000272711.1	HK2-DT	-1.10933	5.19697e-05
	157	ENSG00000136999.5	CCN3	1.09285	6.9511e-10	157	ENSG00000125430.9	HS3ST3B1	-1.10703	1.27808e-05
	158	ENSG00000066279.19	ASPM	1.08863	2.47693e-08	158	ENSG00000103522.17	IL21R	-1.10662	0.0113745
	159	ENSG00000187689.10	AMTN	1.08785	2.48597e-06	159	ENSG00000100100.13	PIK3IP1	-1.10326	4.46308e-07
	160	ENSG00000089723.10	OTUB2	1.08448	1.98174e-08	160	ENSG00000279118.1	ENSG00000279118	-1.09662	0.000325335
	161	ENSG00000169242.12	EFNA1	1.08022	7.31956e-09	161	ENSG00000118257.17	NRP2	-1.09471	5.06875e-14
	162	ENSG00000185745.10	IFIT1	1.07715	3.81659e-06	162	ENSG00000169851.16	PCDH7	-1.08657	4.91796e-16
	163	ENSG00000206337.12	HCP5	1.07389	5.83458e-08	163	ENSG00000113389.16	NPR3	-1.08217	1.50195e-08
	164	ENSG00000123610.5	TNFAIP6	1.07126	0.00381968	164	ENSG00000196284.17	SUPT3H	-1.08103	5.12561e-08
	165	ENSG00000092295.12	TGM1	1.06613	0.0105897	165	ENSG00000169946.14	ZFPM2	-1.07515	1.80503e-08
	166	ENSG00000163734.4	CXCL3	1.06123	0.0215883	166	ENSG00000277283.2	ENSG00000277283	-1.07231	5.67081e-05
	167	ENSG00000005187.12	ACSM3	1.06027	0.000569636	167	ENSG00000122035.7	RASL11A	-1.07104	9.11017e-06
	168	ENSG00000125730.18	C3	1.05899	1.46254e-11	168	ENSG00000096093.16	EFHC1	-1.06893	4.26151e-08
	169	ENSG00000100867.15	DHRS2	1.05607	0.00957877	169	ENSG00000186523.15	FAM86B1	-1.06861	0.000923034
	170	ENSG00000163535.18	SGO2	1.05463	1.92673e-06	170	ENSG00000076003.5	MCM6	-1.06581	4.1215e-13
	171	ENSG00000183044.12	ABAT	1.05321	0.0275172	171	ENSG00000213689.14	TREX1	-1.06537	0.000121674
	172	ENSG00000228253.1	MT-ATP8	1.0523	0.0301463	172	ENSG00000144749.14	LRIG1	-1.06412	8.00001e-13
	173	ENSG00000212724.3	KRTAP2-3	1.04835	0.000163864	173	ENSG00000228544.1	CCDC183-AS1	-1.06226	0.0399722
	174	ENSG00000138669.10	PRKG2	1.04806	0.014497	174	ENSG00000124788.19	ATXN1	-1.06101	3.22915e-14
	175	ENSG00000138764.15	CCNG2	1.04589	4.23282e-11	175	ENSG00000171877.21	FRMD5	-1.05772	7.98981e-11
	176	ENSG00000080986.13	NDC80	1.04119	1.628e-09	176	ENSG00000153976.3	HS3ST3A1	-1.05635	2.77932e-09
	177	ENSG00000137819.14	PAQR5	1.03468	0.000283486	177	ENSG00000149256.16	TENM4	-1.05295	8.0577e-07
	178	ENSG00000291174.1	ENSG00000291174	1.03446	0.00869279	178	ENSG00000196526.11	AFAP1	-1.05042	1.68584e-15
	179	ENSG00000166046.11	TCP11L2	1.03131	6.84143e-07	179	ENSG00000185420.19	SMYD3	-1.04951	4.48748e-08
	180	ENSG00000107984.10	DKK1	1.03039	1.36455e-10	180	ENSG00000180914.11	OXTR	-1.04902	5.34973e-14
	181	ENSG00000142623.11	PADI1	1.02754	0.000359469	181	ENSG00000166965.13	RCCD1	-1.04692	1.23766e-05
	182	ENSG00000175063.17	UBE2C	1.02714	4.35248e-13	182	ENSG00000130147.16	SH3BP4	-1.04495	4.84379e-18
	183	ENSG00000156510.13	HKDC1	1.02656	0.00121891	183	ENSG00000091428.18	RAPGEF4	-1.04163	0.0302849
	184	ENSG00000106025.9	TSPAN12	1.02473	3.79119e-07	184	ENSG00000186283.14	TOR3A	-1.0404	6.38213e-08
	185	ENSG00000230615.8	ENSG00000230615	1.01818	1.93432e-06	185	ENSG00000145242.14	EPHA5	-1.04024	1.79873e-09
	186	ENSG00000165588.19	OTX2	1.01804	1.58455e-09	186	ENSG00000271869.2	DCTN6-DT	-1.0401	0.0417519
	187	ENSG00000101224.18	CDC25B	1.01554	4.03839e-14	187	ENSG00000260274.2	ENSG00000260274	-1.03692	0.00307146
	188	ENSG00000180596.8	H2BC4	1.01298	0.00247525	188	ENSG00000232445.2	EMSLR	-1.03571	0.000182005
	189	ENSG00000137193.14	PIM1	1.012	5.85595e-09	189	ENSG00000130283.9	GDF1	-1.03185	0.0182143
	190	ENSG00000212907.2	MT-ND4L	1.01197	0.0163932	190	ENSG00000164574.16	GALNT10	-1.03099	6.17708e-14
	191	ENSG00000168497.5	CAVIN2	1.00857	6.08224e-07	191	ENSG00000256802.3	ENSG00000256802	-1.0223	0.0469586
	192	ENSG00000117399.14	CDC20	1.00822	3.11454e-11	192	ENSG00000109794.14	FAM149A	-1.01676	0.0168454
	193	ENSG00000087586.18	AURKA	1.00631	4.62893e-15	193	ENSG00000248866.1	USP46-DT	-1.01446	0.00605027
	194	ENSG00000257433.8	RPAP3-DT	1.00493	0.00588253	194	ENSG00000167536.14	DHRS13	-1.01405	0.000285036
	195	ENSG00000141682.12	PMAIP1	1.00452	6.60252e-07	195	ENSG00000008083.14	JARID2	-1.01221	2.05119e-13
	196	ENSG00000189001.11	SBSN	1.00314	0.0128304	196	ENSG00000289486.2	ENSG00000289486	-1.01015	0.030011
	197	ENSG00000057657.17	PRDM1	1.00292	1.51106e-05	197	ENSG00000197555.10	SIPA1L1	-1.00985	8.07169e-13
						198	ENSG00000128228.5	SDF2L1	-1.00901	1.7966e-06
						199	ENSG00000197321.16	SVIL	-1.00885	2.41891e-12
						200	ENSG00000152894.15	PTPRK	-1.00876	1.87752e-15
						201	ENSG00000157483.9	MYO1E	-1.00829	3.75939e-16
						202	ENSG00000204934.10	ATP6V0E2-AS1	-1.00452	0.00304174
						203	ENSG00000184349.14	EFNA5	-1.00215	1.81177e-08
						204	ENSG00000183049.14	CAMK1D	-1.00143	1.13231e-11
						205	ENSG00000278291.1	ENSG00000278291	-1.00127	4.32199e-05
						206	ENSG00000151276.24	MAGI1	-1.001	5.18802e-11
						207	ENSG00000108691.10	CCL2	-1.00069	8.03881e-07
