# Supplementary material for: TOP2A inhibition and its cellular effects related to cell cycle checkpoint adaptation pathway
Source: Sci Rep. 2025 Jan 30;15:3831. doi: 10.1038/s41598-025-87895-8 (PMC11782647; doi:10.1038/s41598-025-87895-8)
Supplement: Supplementary file 3 — Supplementary Information 3. [file 41598_2025_87895_MOESM3_ESM.xlsx]

## Sheet: Table03
term_id	source	term_name	p_value	intersection_size	enrichment ratio
GO:0032909	GO:BP	regulation of transforming growth factor beta2 production	0.0130404	4	0.444444
GO:0032906	GO:BP	transforming growth factor beta2 production	0.0130404	4	0.444444
GO:0048566	GO:BP	embryonic digestive tract development	0.0190486	6	0.181818
GO:0038084	GO:BP	vascular endothelial growth factor signaling pathway	0.00724839	7	0.162791
GO:0010611	GO:BP	regulation of cardiac muscle hypertrophy	0.00300737	8	0.148148
GO:0014743	GO:BP	regulation of muscle hypertrophy	0.00459261	8	0.140351
GO:0021675	GO:BP	nerve development	0.00181462	10	0.113636
GO:0003300	GO:BP	cardiac muscle hypertrophy	0.0070382	9	0.1125
GO:0014897	GO:BP	striated muscle hypertrophy	0.00958948	9	0.108434
GO:0014896	GO:BP	muscle hypertrophy	0.0117	9	0.105882
GO:0048565	GO:BP	digestive tract development	3.7562e-05	14	0.103704
GO:0055123	GO:BP	digestive system development	0.000111611	14	0.0952381
GO:0030593	GO:BP	neutrophil chemotaxis	0.0100857	10	0.0943396
GO:1901890	GO:BP	positive regulation of cell junction assembly	0.0109789	10	0.0934579
GO:0060840	GO:BP	artery development	0.0443775	9	0.09
GO:0051963	GO:BP	regulation of synapse assembly	0.0209483	10	0.0869565
GO:1904018	GO:BP	positive regulation of vasculature development	0.000473913	14	0.0848485
GO:0045766	GO:BP	positive regulation of angiogenesis	0.000473913	14	0.0848485
GO:0050921	GO:BP	positive regulation of chemotaxis	0.00424245	12	0.0833333
GO:0072073	GO:BP	kidney epithelium development	0.00607399	12	0.0805369
GO:0002688	GO:BP	regulation of leukocyte chemotaxis	0.0436657	10	0.08
GO:0001822	GO:BP	kidney development	3.04497e-08	25	0.0796178
GO:0001936	GO:BP	regulation of endothelial cell proliferation	0.0200242	11	0.0785714
GO:0072006	GO:BP	nephron development	0.00857035	12	0.0779221
GO:0072001	GO:BP	renal system development	6.00715e-08	25	0.0771605
GO:0050920	GO:BP	regulation of chemotaxis	0.000122782	17	0.0758929
GO:0001935	GO:BP	endothelial cell proliferation	0.0119292	12	0.0754717
GO:0007416	GO:BP	synapse assembly	0.000990294	15	0.0742574
GO:0051302	GO:BP	regulation of cell division	0.00263207	14	0.0736842
GO:0007292	GO:BP	female gamete generation	0.0163942	12	0.0731707
GO:0048738	GO:BP	cardiac muscle tissue development	0.000652383	16	0.0717489
GO:0014706	GO:BP	striated muscle tissue development	0.000313881	17	0.0711297
GO:0050807	GO:BP	regulation of synapse organization	0.000333261	17	0.0708333
GO:1901888	GO:BP	regulation of cell junction assembly	0.00206337	15	0.0700935
GO:0050803	GO:BP	regulation of synapse structure or activity	0.000474314	17	0.0691057
GO:0140013	GO:BP	meiotic nuclear division	0.016027	13	0.0677083
GO:0008217	GO:BP	regulation of blood pressure	0.0169553	13	0.0673575
GO:0060326	GO:BP	cell chemotaxis	3.84944e-05	21	0.0660377
GO:0050679	GO:BP	positive regulation of epithelial cell proliferation	0.00955749	14	0.0660377
GO:0045444	GO:BP	fat cell differentiation	0.00735092	15	0.0632911
GO:0030595	GO:BP	leukocyte chemotaxis	0.00857449	15	0.0625
GO:0097529	GO:BP	myeloid leukocyte migration	0.00948822	15	0.0619835
GO:0060560	GO:BP	developmental growth involved in morphogenesis	0.00997691	15	0.0617284
GO:1903046	GO:BP	meiotic cell cycle process	0.044003	13	0.0616114
GO:0003007	GO:BP	heart morphogenesis	0.00499535	16	0.0615385
GO:0045765	GO:BP	regulation of angiogenesis	0.00406196	17	0.0592334
GO:0007507	GO:BP	heart development	1.37072e-08	35	0.0589226
GO:0034329	GO:BP	cell junction assembly	9.25946e-06	26	0.0585586
GO:0050678	GO:BP	regulation of epithelial cell proliferation	0.000151797	22	0.0585106
GO:1901342	GO:BP	regulation of vasculature development	0.00490165	17	0.0584192
GO:0050808	GO:BP	synapse organization	8.32975e-06	27	0.056962
GO:0048514	GO:BP	blood vessel morphogenesis	4.32933e-08	35	0.0565428
GO:2000146	GO:BP	negative regulation of cell motility	0.00844257	17	0.0561056
GO:0050673	GO:BP	epithelial cell proliferation	5.03983e-05	25	0.0556793
GO:0006935	GO:BP	chemotaxis	7.35645e-08	35	0.0554675
GO:0034330	GO:BP	cell junction organization	1.34498e-09	41	0.0554054
GO:0042330	GO:BP	taxis	8.02545e-08	35	0.0552923
GO:0001568	GO:BP	blood vessel development	5.69081e-09	39	0.0552408
GO:0048589	GO:BP	developmental growth	4.88314e-08	36	0.0549618
GO:0001525	GO:BP	angiogenesis	5.36013e-06	29	0.054717
GO:1903532	GO:BP	positive regulation of secretion by cell	0.0228357	16	0.0546075
GO:0072359	GO:BP	circulatory system development	3.12967e-15	61	0.0543188
GO:0001944	GO:BP	vasculature development	5.05783e-09	40	0.0542741
GO:0035239	GO:BP	tube morphogenesis	2.1261e-10	46	0.0530565
GO:0040013	GO:BP	negative regulation of locomotion	0.00987384	18	0.0529412
GO:0030900	GO:BP	forebrain development	0.00219763	21	0.0518519
GO:0060537	GO:BP	muscle tissue development	0.00267431	21	0.0512195
GO:0030335	GO:BP	positive regulation of cell migration	9.31635e-05	27	0.0507519
GO:0030334	GO:BP	regulation of cell migration	2.27165e-09	46	0.0496224
GO:2000147	GO:BP	positive regulation of cell motility	0.000245153	27	0.0483871
GO:0035295	GO:BP	tube development	2.14582e-10	52	0.0480591
GO:0016049	GO:BP	cell growth	0.00169299	24	0.047619
GO:0040017	GO:BP	positive regulation of locomotion	0.000431063	27	0.0470383
GO:0040007	GO:BP	growth	4.6295e-08	44	0.0469584
GO:2000145	GO:BP	regulation of cell motility	2.04714e-08	46	0.0465587
GO:0051094	GO:BP	positive regulation of developmental process	1.65607e-11	60	0.0458015
GO:0040012	GO:BP	regulation of locomotion	2.62357e-08	47	0.0454985
GO:0022603	GO:BP	regulation of anatomical structure morphogenesis	1.08221e-06	40	0.0454545
GO:0051301	GO:BP	cell division	0.000191542	30	0.0453858
GO:0007169	GO:BP	transmembrane receptor protein tyrosine kinase signaling pathway	0.00085639	28	0.0443038
GO:0040011	GO:BP	locomotion	1.02066e-10	60	0.043956
GO:0002009	GO:BP	morphogenesis of an epithelium	0.0123609	23	0.0436433
GO:0071396	GO:BP	cellular response to lipid	0.00362587	26	0.0431894
GO:0071363	GO:BP	cellular response to growth factor stimulus	0.00115235	29	0.0426471
GO:0033993	GO:BP	response to lipid	1.13624e-05	39	0.0425764
GO:0007167	GO:BP	enzyme-linked receptor protein signaling pathway	3.05195e-06	42	0.0424242
GO:0007346	GO:BP	regulation of mitotic cell cycle	0.0482658	21	0.0424242
GO:0070848	GO:BP	response to growth factor	0.000883157	30	0.0422535
GO:2000026	GO:BP	regulation of multicellular organismal development	1.28606e-09	59	0.0419332
GO:0009887	GO:BP	animal organ morphogenesis	1.15554e-06	45	0.0418216
GO:0045596	GO:BP	negative regulation of cell differentiation	0.00351945	28	0.0412371
GO:0016477	GO:BP	cell migration	6.40249e-10	62	0.041196
GO:0008285	GO:BP	negative regulation of cell population proliferation	0.00267698	29	0.0409027
GO:0032103	GO:BP	positive regulation of response to external stimulus	0.0388907	23	0.040636
GO:0048598	GO:BP	embryonic morphogenesis	0.0180396	25	0.0404531
GO:0048666	GO:BP	neuron development	2.55296e-06	46	0.0402098
GO:0043408	GO:BP	regulation of MAPK cascade	0.00881042	27	0.0401786
GO:0003013	GO:BP	circulatory system process	0.0321257	24	0.0400668
GO:0048646	GO:BP	anatomical structure formation involved in morphogenesis	1.8938e-06	47	0.0400341
GO:0048812	GO:BP	neuron projection morphogenesis	0.0144633	26	0.04
GO:0040008	GO:BP	regulation of growth	0.0250226	25	0.0396825
GO:0031175	GO:BP	neuron projection development	9.27084e-05	39	0.0393939
GO:0048729	GO:BP	tissue morphogenesis	0.0293656	25	0.0393082
GO:0042127	GO:BP	regulation of cell population proliferation	8.77435e-10	66	0.039239
GO:0061061	GO:BP	muscle structure development	0.0210365	26	0.0391566
GO:0120039	GO:BP	plasma membrane bounded cell projection morphogenesis	0.022171	26	0.039039
GO:0060429	GO:BP	epithelium development	2.9039e-06	48	0.0389927
GO:0032989	GO:BP	cellular component morphogenesis	0.00317218	31	0.0389447
GO:0045597	GO:BP	positive regulation of cell differentiation	0.00148635	33	0.0388693
GO:0051093	GO:BP	negative regulation of developmental process	0.000454861	36	0.038835
GO:0048858	GO:BP	cell projection morphogenesis	0.0252554	26	0.0387481
GO:1903047	GO:BP	mitotic cell cycle process	0.0121494	29	0.037859
GO:0007267	GO:BP	cell-cell signaling	1.2028e-08	64	0.0377358
GO:0008284	GO:BP	positive regulation of cell population proliferation	0.000928792	36	0.0376963
GO:0032990	GO:BP	cell part morphogenesis	0.0418988	26	0.0376266
GO:0000165	GO:BP	MAPK cascade	0.0141018	29	0.0375648
GO:0048870	GO:BP	cell motility	1.51312e-08	64	0.0375367
GO:0030855	GO:BP	epithelial cell differentiation	0.0321834	27	0.0373961
GO:0030155	GO:BP	regulation of cell adhesion	0.0163382	29	0.0372751
GO:0007155	GO:BP	cell adhesion	3.60661e-07	57	0.0372549
GO:0000278	GO:BP	mitotic cell cycle	0.00325247	34	0.0368764
GO:0009888	GO:BP	tissue development	5.43058e-10	74	0.0368526
GO:0030182	GO:BP	neuron differentiation	4.21951e-06	52	0.0367491
GO:0043085	GO:BP	positive regulation of catalytic activity	0.000270874	41	0.0367384
GO:0009790	GO:BP	embryo development	0.000190388	42	0.0367133
GO:0051240	GO:BP	positive regulation of multicellular organismal process	1.26559e-07	62	0.036385
GO:0048699	GO:BP	generation of neurons	3.04744e-06	54	0.0362903
GO:0050793	GO:BP	regulation of developmental process	1.4227e-12	90	0.0362611
GO:0006954	GO:BP	inflammatory response	0.0296014	29	0.0361146
GO:0032101	GO:BP	regulation of response to external stimulus	0.00237715	37	0.0356798
GO:0008283	GO:BP	cell population proliferation	9.71267e-09	71	0.0356068
GO:0022008	GO:BP	neurogenesis	1.02491e-06	60	0.0351906
GO:0045595	GO:BP	regulation of cell differentiation	7.0333e-06	55	0.0350765
GO:0098609	GO:BP	cell-cell adhesion	0.0165303	33	0.0347368
GO:0009653	GO:BP	anatomical structure morphogenesis	4.37183e-12	94	0.0346608
GO:1902533	GO:BP	positive regulation of intracellular signal transduction	0.017628	34	0.0341023
GO:1901700	GO:BP	response to oxygen-containing compound	2.84389e-06	61	0.0339644
GO:0007417	GO:BP	central nervous system development	0.0079091	37	0.0338828
GO:0023056	GO:BP	positive regulation of signaling	6.2494e-06	59	0.0338691
GO:0010647	GO:BP	positive regulation of cell communication	6.52196e-06	59	0.0338303
GO:0000902	GO:BP	cell morphogenesis	0.0299727	33	0.0337423
GO:0007166	GO:BP	cell surface receptor signaling pathway	1.0154e-11	97	0.033564
GO:1901701	GO:BP	cellular response to oxygen-containing compound	0.00171737	43	0.033411
GO:0048513	GO:BP	animal organ development	1.21258e-12	104	0.0332481
GO:0051130	GO:BP	positive regulation of cellular component organization	0.0137579	37	0.0330652
GO:0009968	GO:BP	negative regulation of signal transduction	0.00526456	41	0.0327476
GO:0051726	GO:BP	regulation of cell cycle	0.0171267	37	0.0327434
GO:0071495	GO:BP	cellular response to endogenous stimulus	0.000690282	48	0.0326753
GO:0048731	GO:BP	system development	1.15903e-16	130	0.032606
GO:0009719	GO:BP	response to endogenous stimulus	6.74802e-05	56	0.0325581
GO:0009967	GO:BP	positive regulation of signal transduction	0.00043967	50	0.0325098
GO:0051241	GO:BP	negative regulation of multicellular organismal process	0.0281864	36	0.0324324
GO:0007399	GO:BP	nervous system development	2.57264e-08	82	0.0321947
GO:0048585	GO:BP	negative regulation of response to stimulus	0.000332137	52	0.0321782
GO:0050790	GO:BP	regulation of catalytic activity	4.60953e-05	59	0.0320652
GO:0071310	GO:BP	cellular response to organic substance	1.56904e-05	64	0.0316989
GO:0007275	GO:BP	multicellular organism development	4.34732e-18	146	0.0313439
GO:0007010	GO:BP	cytoskeleton organization	0.00384197	47	0.0310641
GO:0006468	GO:BP	protein phosphorylation	0.00303202	48	0.0310278
GO:0023057	GO:BP	negative regulation of signaling	0.0165264	42	0.0309051
GO:0010648	GO:BP	negative regulation of cell communication	0.0165264	42	0.0309051
GO:0044093	GO:BP	positive regulation of molecular function	0.0045194	47	0.0308804
GO:0070887	GO:BP	cellular response to chemical stimulus	1.18822e-07	84	0.0308597
GO:0048468	GO:BP	cell development	1.02458e-07	85	0.0307637
GO:0051247	GO:BP	positive regulation of protein metabolic process	0.0158148	44	0.0303239
GO:0010033	GO:BP	response to organic substance	2.39542e-07	85	0.0302599
GO:0022414	GO:BP	reproductive process	0.023006	45	0.0295858
GO:0051239	GO:BP	regulation of multicellular organismal process	3.00546e-07	89	0.0294604
GO:0000003	GO:BP	reproduction	0.0266801	45	0.0294118
GO:0016310	GO:BP	phosphorylation	0.00688838	52	0.029099
GO:1902531	GO:BP	regulation of intracellular signal transduction	0.0128475	50	0.0289352
GO:0010646	GO:BP	regulation of cell communication	4.85317e-08	99	0.028922
GO:0051128	GO:BP	regulation of cellular component organization	9.63783e-05	71	0.0288383
GO:0023051	GO:BP	regulation of signaling	9.79805e-08	98	0.0287137
GO:0065009	GO:BP	regulation of molecular function	6.30033e-05	74	0.0286156
GO:0048856	GO:BP	anatomical structure development	8.98907e-18	168	0.0284939
GO:0048584	GO:BP	positive regulation of response to stimulus	0.000665755	65	0.0284713
GO:0009605	GO:BP	response to external stimulus	1.47153e-05	82	0.0282759
GO:0065008	GO:BP	regulation of biological quality	1.80505e-05	83	0.0280027
GO:0009966	GO:BP	regulation of signal transduction	1.4893e-05	84	0.027972
GO:0032879	GO:BP	regulation of localization	0.00512248	59	0.027896
GO:0030154	GO:BP	cell differentiation	1.54375e-09	120	0.0277906
GO:0048869	GO:BP	cellular developmental process	2.36647e-09	120	0.0276243
GO:0035556	GO:BP	intracellular signal transduction	0.000495491	73	0.0273511
GO:0003008	GO:BP	system process	0.00647752	62	0.0271572
GO:0048523	GO:BP	negative regulation of cellular process	6.60026e-10	129	0.0271408
GO:0042221	GO:BP	response to chemical	3.4233e-07	110	0.0266731
GO:0048583	GO:BP	regulation of response to stimulus	7.26731e-07	107	0.0266633
GO:0032502	GO:BP	developmental process	1.62653e-14	171	0.0263523
GO:0048522	GO:BP	positive regulation of cellular process	3.95804e-10	145	0.0258237
GO:0032501	GO:BP	multicellular organismal process	7.16837e-15	192	0.0248834
GO:0031325	GO:BP	positive regulation of cellular metabolic process	0.0147522	74	0.0248656
GO:0048518	GO:BP	positive regulation of biological process	3.29103e-10	158	0.0248506
GO:0007165	GO:BP	signal transduction	1.34991e-08	148	0.0245277
GO:0009893	GO:BP	positive regulation of metabolic process	0.00205261	93	0.0241684
GO:0006950	GO:BP	response to stress	0.00109958	97	0.0241474
GO:0023052	GO:BP	signaling	1.1166e-08	156	0.0240259
GO:0007154	GO:BP	cell communication	4.78299e-08	156	0.023622
GO:0048519	GO:BP	negative regulation of biological process	6.63593e-06	138	0.0232637
GO:0051716	GO:BP	cellular response to stimulus	2.20689e-08	172	0.0228693
GO:0050896	GO:BP	response to stimulus	5.90095e-07	192	0.021143
GO:0050794	GO:BP	regulation of cellular process	2.02776e-11	234	0.0210659
GO:0050789	GO:BP	regulation of biological process	1.02666e-07	243	0.0194712
GO:0065007	GO:BP	biological regulation	3.46385e-07	247	0.0191607
GO:0005912	GO:CC	adherens junction	0.000746745	13	0.0714286
GO:0000786	GO:CC	nucleosome	0.0446554	9	0.0666667
GO:0005911	GO:CC	cell-cell junction	0.000485192	23	0.0450098
GO:0098984	GO:CC	neuron to neuron synapse	0.0133301	17	0.0443864
GO:0031012	GO:CC	extracellular matrix	0.00831005	22	0.0388007
GO:0030312	GO:CC	external encapsulating structure	0.00853325	22	0.0387324
GO:0098794	GO:CC	postsynapse	0.00402528	25	0.037594
GO:0070161	GO:CC	anchoring junction	0.0022388	31	0.0343681
GO:0030054	GO:CC	cell junction	1.29403e-06	67	0.0300448
GO:0045202	GO:CC	synapse	0.00474482	42	0.0286689
GO:0005576	GO:CC	extracellular region	0.000121788	98	0.023135
GO:0071944	GO:CC	cell periphery	4.19321e-08	144	0.0228463
GO:0005615	GO:CC	extracellular space	0.00627197	77	0.0227541
GO:0005886	GO:CC	plasma membrane	1.24377e-05	128	0.0219969
GO:0016020	GO:CC	membrane	0.00665203	179	0.0181211
GO:0038085	GO:MF	vascular endothelial growth factor binding	0.00742314	3	0.75
GO:0005021	GO:MF	vascular endothelial growth factor receptor activity	0.000987496	4	0.571429
GO:0004714	GO:MF	transmembrane receptor protein tyrosine kinase activity	0.00306628	8	0.126984
GO:0019199	GO:MF	transmembrane receptor protein kinase activity	0.0217852	8	0.097561
GO:0030527	GO:MF	structural constituent of chromatin	0.0151413	9	0.0891089
GO:0008083	GO:MF	growth factor activity	0.00101281	13	0.0792683
GO:0005125	GO:MF	cytokine activity	2.12707e-05	18	0.0759494
GO:0005516	GO:MF	calmodulin binding	0.00225564	14	0.0686275
GO:0046982	GO:MF	protein heterodimerization activity	4.3069e-05	22	0.060274
GO:0005126	GO:MF	cytokine receptor binding	0.0183029	15	0.0539568
GO:0048018	GO:MF	receptor ligand activity	1.54377e-05	27	0.0537849
GO:0030546	GO:MF	signaling receptor activator activity	2.1363e-05	27	0.0529412
GO:0030545	GO:MF	signaling receptor regulator activity	8.47517e-05	27	0.0494505
GO:0046983	GO:MF	protein dimerization activity	0.000889136	39	0.0354868
GO:0005102	GO:MF	signaling receptor binding	6.64026e-06	55	0.0351662
GO:0140677	GO:MF	molecular function activator activity	0.00232915	43	0.0325511
GO:0098772	GO:MF	molecular function regulator activity	0.0019072	59	0.0286825
GO:0005515	GO:MF	protein binding	0.000221711	271	0.0182111
KEGG:01521	KEGG	EGFR tyrosine kinase inhibitor resistance	0.0175501	8	0.101266
KEGG:04012	KEGG	ErbB signaling pathway	0.026939	8	0.0952381
KEGG:04933	KEGG	AGE-RAGE signaling pathway in diabetic complications	0.0172161	9	0.09
KEGG:04390	KEGG	Hippo signaling pathway	0.00716379	12	0.0764331
KEGG:04015	KEGG	Rap1 signaling pathway	0.000448372	16	0.0761905
KEGG:04060	KEGG	Cytokine-cytokine receptor interaction	0.00223889	18	0.0614334
KEGG:04010	KEGG	MAPK signaling pathway	0.0023438	18	0.0612245
KEGG:04151	KEGG	PI3K-Akt signaling pathway	0.000726533	21	0.0594901
REAC:R-HSA-194306	REAC	Neurophilin interactions with VEGF and VEGFR	0.0134702	3	0.75
REAC:R-HSA-2559586	REAC	DNA Damage/Telomere Stress Induced Senescence	0.0119266	9	0.1125
REAC:R-HSA-9616222	REAC	Transcriptional regulation of granulopoiesis	0.00427969	10	0.11236
REAC:R-HSA-212300	REAC	PRC2 methylates histones and DNA	0.0406858	8	0.109589
REAC:R-HSA-69278	REAC	Cell Cycle, Mitotic	0.0133258	26	0.0473588
REAC:R-HSA-162582	REAC	Signal Transduction	0.000524039	81	0.0319527
