# Supplementary material for: TOP2A inhibition and its cellular effects related to cell cycle checkpoint adaptation pathway
Source: Sci Rep. 2025 Jan 30;15:3831. doi: 10.1038/s41598-025-87895-8 (PMC11782647; doi:10.1038/s41598-025-87895-8)
Supplement: Supplementary file 4 — Supplementary Information 4. [file 41598_2025_87895_MOESM4_ESM.xlsx]

## Sheet: Table04
	Table04_WT ICRF193 vs untreated
	REAC_Cell Cycle, Mitotic			REAC_Signal Transduction
	gene_name	logFC	adj.P.Val	gene_name	logFC	adj.P.Val
	H2BC5	1.50818	5.41204e-05	RRAD	2.42802	1.2028e-12
	H2AC6	1.456	8.85751e-09	KDR	2.25034	2.53342e-06
	H2BC6	1.36492	0.0228722	NEURL1	2.12034	9.2466e-06
	NEK2	1.35681	1.80437e-10	TGFA	2.11916	6.74415e-06
	TUBA4A	1.35573	1.12082e-14	NGFR	2.05989	0.000184026
	H4C14	1.3462	0.0115482	FLRT2	1.92399	0.0292958
	KIF20A	1.31467	1.00823e-13	IL6R	1.80339	2.14619e-08
	TOP2A	1.26794	6.26696e-13	CXCL1	1.79762	2.84633e-05
	HMMR	1.26077	2.07739e-07	KLC3	1.72544	0.0045197
	H3C6	1.22849	6.36299e-05	SPTB	1.687	2.70163e-05
	KIF2C	1.18254	1.40226e-16	MYLIP	1.65328	3.9897e-09
	H2BC11	1.12306	0.000106438	PAK6	1.58647	0.00796044
	SGO2	1.05463	1.92673e-06	CHRM4	1.56246	0.0090158
	NDC80	1.04119	1.628e-09	CXCL8	1.54179	2.48425e-11
	UBE2C	1.02714	4.35248e-13	RGS2	1.5154	1.2582e-07
	CDC25B	1.01554	4.03839e-14	H2BC5	1.50818	5.41204e-05
	H2BC4	1.01298	0.00247525	PGF	1.49645	1.73243e-05
	CDC20	1.00822	3.11454e-11	AREG	1.48418	3.4882e-06
	AURKA	1.00631	4.62893e-15	H2AC6	1.456	8.85751e-09
	MCM6	-1.06581	4.1215e-13	F2RL1	1.38267	2.72226e-13
	MYC	-1.15983	3.00995e-14	GNAO1	1.37196	3.13313e-08
	CCNE2	-1.19235	2.01735e-08	H2BC6	1.36492	0.0228722
	CCNE1	-1.22641	1.46154e-09	TUBA4A	1.35573	1.12082e-14
	FBXL7	-1.25607	1.57816e-14	H4C14	1.3462	0.0115482
	CABLES1	-1.28889	2.42445e-14	PARD6B	1.29919	2.21231e-05
	PRKCA	-1.51198	8.94027e-19	ID2	1.29889	1.38396e-06
				GIPR	1.29825	0.00199396
				CCRL2	1.28778	0.00254231
				H3C6	1.22849	6.36299e-05
				CGN	1.22112	6.61284e-06
				CXCL2	1.19536	0.0152893
				KIF2C	1.18254	1.40226e-16
				KPNA2	1.17284	3.00512e-15
				SSTR1	1.1707	0.000218054
				DUSP10	1.16675	5.93958e-09
				CRABP2	1.14703	3.88806e-05
				H2BC11	1.12306	0.000106438
				NEURL1B	1.11941	3.50924e-07
				NRG2	1.11327	0.00143114
				AGTR1	1.10211	6.64992e-06
				CXCL3	1.06123	0.0215883
				C3	1.05899	1.46254e-11
				SGO2	1.05463	1.92673e-06
				PRKG2	1.04806	0.014497
				NDC80	1.04119	1.628e-09
				DKK1	1.03039	1.36455e-10
				H2BC4	1.01298	0.00247525
				CDC20	1.00822	3.11454e-11
				PRDM1	1.00292	1.51106e-05
				CCL2	-1.00069	8.03881e-07
				PTPRK	-1.00876	1.87752e-15
				RAPGEF4	-1.04163	0.0302849
				OXTR	-1.04902	5.34973e-14
				LRIG1	-1.06412	8.00001e-13
				PCDH7	-1.08657	4.91796e-16
				NRP2	-1.09471	5.06875e-14
				PDE1C	-1.11142	6.54605e-11
				MYB	-1.14628	4.84846e-05
				MYC	-1.15983	3.00995e-14
				SMAD3	-1.17729	4.84379e-18
				WNT5B	-1.18045	5.04666e-11
				BDNF	-1.20149	1.06857e-12
				C3AR1	-1.22312	0.00217421
				CCNE1	-1.22641	1.46154e-09
				PLCB1	-1.23834	9.22858e-09
				DLC1	-1.24679	4.77458e-18
				LPAR1	-1.24858	9.42211e-12
				CAMK2D	-1.2551	4.35111e-13
				MAML2	-1.29878	1.8728e-09
				RARB	-1.34694	8.29852e-14
				NRP1	-1.37631	1.70467e-19
				SERPINE1	-1.41605	1.67014e-15
				ROR1	-1.49829	1.32264e-16
				WNT11	-1.50311	0.000449252
				PRKCA	-1.51198	8.94027e-19
				TRIO	-1.51453	6.99545e-15
				PDGFRA	-1.52259	4.34039e-08
				GPR68	-1.60258	0.000993546
				GREM2	-1.7041	3.03426e-05
				MYH11	-1.80901	0.0178568
				TGFB2	-1.94174	5.56044e-13
